# Supplementary material for: Enhancing Engagement of Fathers in Web-Based Preventive Parenting Programs for Adolescent Mental Health: A Discrete Choice Experiment
Source: Int J Environ Res Public Health. 2021 Nov 24;18(23):12340. doi: 10.3390/ijerph182312340 (PMC8656658; doi:10.3390/ijerph182312340)
Supplement: Supplementary file 1 [file ijerph-18-12340-s001.zip]

Archive with 1 entries (1 files):
- ijerph-1455504-supplementary.pdf
